# Supplementary material for: DBU-Mediated Diastereoselective (3+2)-Cycloaddition of Isatin Ketonitrones and Coumarins to Construct Coumarin-Fused Spiropyrolidine Oxoindoles
Source: Molecules. 2026 Apr 16;31(8):1303. doi: 10.3390/molecules31081303 (PMC13118662; doi:10.3390/molecules31081303)
Supplement: Supplementary file 1 [file molecules-31-01303-s001.zip]

Archive with 1 entries (1 files):
- molecules-4221475-supplementary.pdf
